# Supplementary material for: An open source ultrasonic flowmeter for monitoring the input/output flow rates of wastewater treatment plants
Source: HardwareX. 2024 Dec 11;21:e00613. doi: 10.1016/j.ohx.2024.e00613 (PMC11719284; doi:10.1016/j.ohx.2024.e00613)
Supplement: Supplementary Data 2 [file mmc2.zip]

Archive with 1 entries (1 files):
- CAD_3DPrint_support_flowmeter.stl
